# Supplementary material for: Review of interruptions in a pediatric subspecialty outpatient clinic
Source: PLoS One. 2021 Jul 29;16(7):e0254528. doi: 10.1371/journal.pone.0254528 (PMC8320932; doi:10.1371/journal.pone.0254528)
Supplement: S1 File — (XLSX) [file pone.0254528.s001.xlsx]

## Sheet: Visit Time
Follow-up	1 day, 12:11:00	36.1833	19.0721	7.59375
Follow-up	13:48:00	13.8	29.2957	8.93263
Follow-up	20:49:00	20.8167
Follow-up	13:00:00	13
Follow-up	18:36:00	18.6
Follow-up	12:50:00	12.8333
Follow-up	12:39:00	12.65
Follow-up	11:47:00	11.7833
Follow-up	1 day, 1:42:00	25.7
Follow-up	15:42:00	15.7
Follow-up	09:26:00	9.43333
Follow-up	06:50:00	6.83333
Follow-up	21:02:00	21.0333
Follow-up	1 day, 0:47:00	24.7833
Follow-up	1 day, 1:23:00	25.3833
Follow-up	1 day, 1:01:00	25.0167
Follow-up	1 day, 0:23:00	24.3833
Follow-up	14:22:00	14.3667
Follow-up	1 day, 9:23:00	33.3833
Follow-up	1 day, 5:15:00	29.25
Follow-up	06:17:00	6.28333
Follow-up	1 day, 4:46:00	28.7667
Follow-up	08:11:00	8.18333
Follow-up	1 day, 2:45:00	26.75
Follow-up	16:30:00	16.5
Follow-up	21:29:00	21.4833
Follow-up	05:14:00	5.23333
Follow-up	1 day, 6:36:00	30.6
Follow-up	17:18:00	17.3
Follow-up	09:19:00	9.31667
Follow-up	17:15:00	17.25
Follow-up	14:17:00	14.2833
Follow-up	18:11:00	18.1833
Follow-up	17:41:00	17.6833
Follow-up	15:59:00	15.9833
Follow-up	13:39:00	12.65
Follow-up	16:12:00	16.2
Follow-up	19:25:00	19.4167
Follow-up	12:56:00	12.9333
Follow-up	1 day, 0:53:00	24.8833
Follow-up	18:33:00	18.55
Follow-up	19:03:00	19.05
Follow-up	21:13:00	21.2167
Follow-up	22:12:00	22.2
Follow-up	1 day, 0:41:00	24.6833
Follow-up	1 day, 12:48:00	36.8
NPV	1 day, 1:12:00	25.2
NPV	22:18:00	22.3
NPV	1 day, 5:13:00	29.2167
NPV	1 day, 9:10:00	33.1667
NPV	1 day, 22:12:00	46.2
NPV	19:11:00	19.1833
NPV	1 day, 9:54:00	33.9
NPV	1 day, 4:11:00	28.1833
NPV	1 day, 6:01:00	30.0167
NPV	23:20:00	23.3333
NPV	1 day, 4:33:00	28.55
NPV	15:29:00	15.4833
NPV	16:12:00	16.2
NPV	1 day, 14:53:00	38.8833
NPV	17:49:00	17.8167
NPV	1 day, 1:17:00	25.2833
NPV	1 day, 3:23:00	27.3833
NPV	1 day, 10:10:00	34.1667
NPV	1 day, 20:34:00	44.5667
NPV	1 day, 17:57:00	41.95
NPV	1 day, 12:53:00	36.8833
NPV	21:08:00	21.1333
NPV	1 day, 5:05:00	29.0833
NPV	1 day, 20:10:00	44.1667
NPV	1 day, 12:40:00	36.6667
NPV	20:37:00	20.6167
NPV	1 day, 8:16:00	32.2667
NPV	1 day, 2:08:00	26.1333
NPV	23:16:00	23.2667
NPV	1 day, 8:21:00	32.35
NPV	18:50:00	18.8333
NPV	1 day, 20:38:00	44.6333
NPV	11:28:00	11.4667
NPV	1 day, 7:44:00	31.7333
NPV	1 day, 11:08:00	35.1333

## Sheet: 1st Int 
First Int Time
0
0
0
0
0
0
1
3
5
9
12
15
18
18
20
25
30
30
35
37
50
53
57
57
58
61
62
62
63
64
65
65
69
70
85
86
90
90
99
102
105
111
112
115
116
123
124
130
146
150
151
155
156
157
160
173
177
187
197
224
231
241
246
250
324
353
360
382
382
386
389
412
439
454
487
549
640
950
1054
1204
1223

## Sheet: Demographics
Age	Gender	visit type	Medical Visit Time	Actual	Int RATE	First Int Time	Int Greeting	Total time (min)	Total interrupt	SUM
11	Female	Follow-up	1 day, 12:11:00	36.1833	1.10548	156	0	38.9833	8	8	0.618664
1	Female	Follow-up	13:48:00	13.8	10.8696	18	1	15.2167	31	30	180.022	208.857
0	Male	Follow-up	20:49:00	20.8167	3.1225	35	0	23.3667	15	13
11	Female	Follow-up	13:00:00	13	0.384615	246	0	14.2167	1	1
2	Female	Follow-up	18:36:00	18.6	1.34409	70	0	24.95	7	5
5	Male	Follow-up	12:50:00	12.8333	7.01299	12	1	4.55	20	18
1	Male	Follow-up	12:39:00	12.65	1.97628	130	0	13.5167	5	5
16	Male	Follow-up	11:47:00	11.7833	1.27298	64	1	12.8333	3	3
9	Female	Follow-up	1 day, 1:42:00	25.7	0.389105	454	0	27.5833	2	2
9	Male	Follow-up	15:42:00	15.7	0	0		16.9167	0	0
3	Female	Follow-up	09:26:00	9.43333	1.59011	86	0	11.3	3	3
9	Female	Follow-up	06:50:00	6.83333	0.731707	62	0	7.88333	1	1
16	Female	Follow-up	21:02:00	21.0333	0	0		22.1833	0	0
4	Female	Follow-up	1 day, 0:47:00	24.7833	3.42972	30	0	25.1667	18	17
12	Female	Follow-up	1 day, 1:23:00	25.3833	0.787919	353	0	27.1833	4	4
3	Male	Follow-up	1 day, 1:01:00	25.0167	2.998	9	0	28.5833	16	15
12	Male	Follow-up	1 day, 0:23:00	24.3833	0.820232	115	0	25.7833	5	4
6	Female	Follow-up	14:22:00	14.3667	1.74014	197	0	17.0333	6	5
11	Female	Follow-up	1 day, 9:23:00	33.3833	0.599101	640	0	41.0833	4	4
8	Female	Follow-up	1 day, 5:15:00	29.25	0.512821	63	1	31.6333	3	3
10	Female	Follow-up	06:17:00	6.28333	0	0		7.96667	0	0
10	Male	Follow-up	1 day, 4:46:00	28.7667	0.521437	25	0	32.4167	3	3
3	Male	Follow-up	08:11:00	8.18333	3.05499	58	0	10.0333	5	5
8	Male	Follow-up	1 day, 2:45:00	26.75	0.373832	487	0	27.6333	2	2
4	Female	Follow-up	16:30:00	16.5	1.51515	116	0	18.0333	5	5
13	Male	Follow-up	21:29:00	21.4833	0.465477	224	0	22.9167	2	2
16	Male	Follow-up	05:14:00	5.23333	0.955414	53	0	5.95	1	1
1	Male	Follow-up	1 day, 6:36:00	30.6	2.28758	439	0	37.5	14	14
15	Male	Follow-up	17:18:00	17.3	0.867052	30	1	18.8167	3	3
4	Male	Follow-up	09:19:00	9.31667	4.83005	50	0	10.7	9	9
2	Male	Follow-up	17:15:00	17.25	3.47826	105	1	19.3	14	12
4	Female	Follow-up	14:17:00	14.2833	4.55076	85	0	16.15	14	13
2	Female	Follow-up	18:11:00	18.1833	7.1494	37	1	19.35	26	26
15	Male	Follow-up	17:41:00	17.6833	2.26202	102	0	19.5667	8	8
14	Female	Follow-up	15:59:00	15.9833	0.312826	1223	0	17.3333	1	1
8	Male	Follow-up	13:39:00	12.65	0	0	0	15.75	0	0
16	Male	Follow-up	16:12:00	16.2	0	0	0	19.25	0	0
11	Female	Follow-up	19:25:00	19.4167	0.515021	65	0	20.7	2	2
3	Male	Follow-up	12:56:00	12.9333	3.09278	155	0	16.7833	8	8
3	Male	Follow-up	1 day, 0:53:00	24.8833	2.81313	146	0	25.9167	14	14
6	Male	Follow-up	18:33:00	18.55	1.61725	150	0	20.1167	6	6
0	Female	Follow-up	19:03:00	19.05	1.04987	1054	0	20.4	4	4
2	Male	Follow-up	21:13:00	21.2167	2.12097	173	0	22.55	9	9
8	Female	Follow-up	22:12:00	22.2	2.92793	18	1	25.1833	13	13
16	Female	Follow-up	1 day, 0:41:00	24.6833	0.202566	386	0	27.8333	2	1
10	Male	Follow-up	1 day, 12:48:00	36.8	0.951087	360	0	39.55	7	7
11	Male	NPV	1 day, 1:12:00	25.2	1.78571	65	0	26.3333	9	9
12	Female	NPV	22:18:00	22.3	1.56951	3	0	24.1	7	7
11	Female	NPV	1 day, 5:13:00	29.2167	0.684541	20	1	34.05	5	4
13	Male	NPV	1 day, 9:10:00	33.1667	0.753769	382	0	36.4167	5	5
0	Male	NPV	1 day, 22:12:00	46.2	1.08225	57	0	51.45	11	10
8	Female	NPV	19:11:00	19.1833	0.521286	151	0	21.6667	2	2
6	Male	NPV	1 day, 9:54:00	33.9	2.35988	1	1	35.6333	17	16
0	Male	NPV	1 day, 4:11:00	28.1833	4.96747	111	0	30.75	28	28
10	Male	NPV	1 day, 6:01:00	30.0167	1.33259	389	0	30.1167	8	8
13	Female	NPV	23:20:00	23.3333	0.214286	549	0	24.65	1	1
0	Male	NPV	1 day, 4:33:00	28.55	1.05079	250	0	31.35	6	6
9	Male	NPV	15:29:00	15.4833	0.645856	62	0	16.5	2	2
1	Male	NPV	16:12:00	16.2	2.16049	90	0	16.9667	8	7
11	Male	NPV	1 day, 14:53:00	38.8833	0.514359	241	0	41.0333	4	4
4	Male	NPV	17:49:00	17.8167	3.64827	15	1	23.3	14	13
13	Female	NPV	1 day, 1:17:00	25.2833	0.197759	412	0	26.4333	1	1
5	Male	NPV	1 day, 3:23:00	27.3833	5.66038	69	1	29.0333	31	31
1	Female	NPV	1 day, 10:10:00	34.1667	2.19512	90	0	42.6333	21	15
0	Male	NPV	1 day, 20:34:00	44.5667	1.3463	157	0	54.4667	14	12
16	Male	NPV	1 day, 17:57:00	41.95	2.62217	99	0	49.5167	22	22
4	Male	NPV	1 day, 12:53:00	36.8833	2.57569	177	0	44.3167	20	19
1	Female	NPV	21:08:00	21.1333	1.89274	160	0	22	8	8
4	Female	NPV	1 day, 5:05:00	29.0833	0.687679	124	0	37.15	5	4
8	Female	NPV	1 day, 20:10:00	44.1667	0.226415	382	0	50.7833	2	2
12	Male	NPV	1 day, 12:40:00	36.6667	0.409091	1204	0	43.2	4	3
0	Male	NPV	20:37:00	20.6167	0.727567	231	0	24.7333	3	3
6	Male	NPV	1 day, 8:16:00	32.2667	4.95868	5	1	33.7167	33	32
3	Male	NPV	1 day, 2:08:00	26.1333	2.8699	57	1	27.5	15	15
6	Male	NPV	23:16:00	23.2667	3.6533	61	0	24.3167	17	17
10	Female	NPV	1 day, 8:21:00	32.35	0.309119	187	0	40.1167	3	2
7	Female	NPV	18:50:00	18.8333	2.38938	112	0	21.8667	10	9
0	Male	NPV	1 day, 20:38:00	44.6333	1.56833	324	0	48.05	14	14
17	Female	NPV	11:28:00	11.4667	0	0	0	14.0167	0	0
16	Male	NPV	1 day, 7:44:00	31.7333	0.157563	123	0	33.3833	1	1
7	Female	NPV	1 day, 11:08:00	35.1333	0.56926	950	0	38.2667	5	4
8				23.4897	1.8137			2117.48	680	7.96296
10				9.63715				1.52303		645
13
35
15
81

## Sheet: Interruptor
Parent	PR	Diff	First Int Time	1st Int Type	1st Int Who	1st Int Gender	New 1st Int Time	New 1st Int Type	New 1st Int Who	New 1st Int Gender	PR 1st Time		Int Greeting	New Int Greeting
F	F	No	90	P	PTc		463	T	N (CG)	F		Never	0
F	F	No	595	Y	PTc		NONE	NONE	NONE			Never	0
M	F	Yes	1173	Y	PTs		2095	3 (Unant)	O	F	2097	Discussion	0
F	M	Yes	704	N	O		704	N	O	U		Never	0
F	F	No	87	Y	PTc		190	P	O	U	1305	Discussion	0
F	M	Yes	88	C	PR	M	88	C	PR	M	88	History	0
F	F	No	50	C	PR	F	50	C	PR	F	50	History	0
M	M	No	153	C	PR	M	153	C	PR	M	153	History	0
F	F	No	20	C	PR	F	20	C	PR	F	20	History	0
F	F	No	127	C	PR	F	127	C	PR	F	127	History	0
F	F	No	44	C	PR	F	44	C	PR	F	44	History	0
F	F	No	92	C	PR	F	92	C	PR	F	92	History	0
F	F	No	78	C	PR	F	78	C	PR	F	78	History	0
F	F	No	61	C	PR	F	61	C	PR	F	61	History	0
F	M	Yes	325	C	PR	M	325	C	PR	M	325	History	0
F	F	No	52	C	PR	F	52	C	PR	F	52	History	0
F	F	No	77	C	PR	F	77	C	PR	F	77	History	0
F	M	Yes	196	C	PR	M	196	C	PR	M	196	History	0
F	F	No	43	C	PR	F	43	C	PR	F	43	History	0
F	F	No	66	C	PR	F	66	C	PR	F	66	History	0
F	M	Yes	177	C	PR	M	177	C	PR	M	177	History	0
F	M	Yes	414	C	PR	M	414	C	PR	M	414	History	0
F	F	No	52	C	PR	F	52	C	PR	F	52	History	0
F	F	No	68	C	PR	F	68	C	PR	F	68	History	0
F	F	No	125	C	PR	F	125	C	PR	F	125	History	0
F	F	No	104	C	PR	F	104	C	PR	F	104	History	0
F	M	Yes	158	C	PR	M	158	C	PR	M	158	History	0
F	F	No	114	C	PR	F	114	C	PR	F	114	History	0
F	F	No	100	C	PR	F	100	C	PR	F	100	History	0
F	M	Yes	837	C	PR	M	837	C	PR	M	837	History	0
F	F	No	9	TD	PR	F	283	C	PR	F	283	- History	1
F	F	No	177	C	PTc		274	C	PR	F	274	History	0
F	F	No	12	I	PTc		179	C	PR	F	179	History	1
F	F	No	64	T	PTc		335	C	PR	F	335	History	1
F	F	No	18	Y	PTc		60	C	PR	F	60	History	1	0
M	F	Yes	50	Y	PTc		275	C	PR	F	275	History	0
F	M	Yes	45	Y	PTc		75	C	PR	M	75	History	0
	F		5	Y	PTc		540	C	PR	F	540	History	1
F	F	No	31	Y	PTc		305	C	PR		305	History	0
M	F	Yes	57	I	PTc, PTm		182	C	PR	F	182	History	1
F	F	No	112	Y	PTs		176	C	PR	F	176	History	0
F	F	No	1	TD	PR	F	369	C	PR	F	369	- Hstory	1
F	F	No	15	E	PR	F	15	E	PR	F	15	Introduction	1
F	F	No	49	E	PR	F	49	E	PR	F	49	Eaxm	0
F	M	Yes	356	E	PR	M	356	E	PR	M	356	History	0
F	F	No	63	T	PR		63	T	PR		63	Introduction	1
F	F	No	30	T	PR	F	30	T	PR	F	30	Introduction	1
F	F	No	106	T	PR	F	106	T	PR	F	106	History	0
F	F	No	105	Y	PTs		326	T	PR	F	326	History	1
F	M	Yes	222	C	PTc	M	222	C	PTc	M	323	History	0
F	F	No	736	C	PTc	M	736	C	PTc	M	1392	Summary	0
M	F	Yes	18	Y	PTs		122	3 (Uant)	PTd	M		Never	1
F	F	No	424	T	PTd	M	424	T	PTd	M	1095	Discussion	0
M	M	No	343	T	PTd	M	343	T	PTd	M		Never	0
F	F	No	37	Y	PTc		960	C	PTm	F		Never	1
F	M	Yes	565	Y	PTc		734	C	PTm	F		Never	0
F	F	No	34	C	PTm	F	34	C	PTm	F		Never	0
F	F	No	549	C	PTm	F	549	C	PTm	F		Never	0
F	F	No	219	C	PTm	F	219	C	PTm	F		Never	0
F	F	No	362	C	PTm	F	362	C	PTm	F		Never	0
F	F	No	39	C	PTm	F	39	C	PTm	F		Never	0
F	M	Yes	230	C	PTm	F	230	C	PTm	F		Never	0
F	F	No	127	I	PTm, PTc		227	C	PTm	F	567	Exam	0
F	F	No	69	Y	PTc		114	I	PTm	F	285	- History	1
F	F	No	58	C	PTc		269	T	PTm	F		Never	0
F	F	No	289	T	PTc		342	T	PTm	F		Never	0
F	M	Yes	103	Y	PTc		1222	T	PTm	F	1316	Discussion	0
F	F	No	32	I	PTc, PTm		32	T	PTm	F	2569	Discussion	0
F	F	No	3	T	PTm	F	3	T	PTm	F	1009	Discussion	0
M	M	No	81	T	PTm	F	81	T	PTm	F	97	History	0
F	F	No	30	T	PTm	F	30	T	PTm	F	81	History	0
F	F	No	25	T	PTm	F	25	T	PTm	F		Never	0
F	F	No	386	T	PTm	F	386	T	PTm	F		Never	0
F	F	No	360	T	PTm	F	360	T	PTm	F		Never	0
F	F	No	132	T	PTm	F	132	T	PTm	F	337	History	0
F	F	No	0
F	F	No	0				167				158
F	F	No	0
F	F	No	0
M	F	Yes	0
F	F	No	0

## Sheet: Int type
Int RATE no exam	Actual no Exam	Total interrupt	Int RATE FINAL	ACTUAL TOTAL TIME	1st Int	PSQ6 Avg Scores	% Fully Remembered	Avg Post KEECC	Visit ass	Pt ass	uncontrolled	sum recheck	Vist Rate	Ped Rate	Unanti Rate	PR int count	Parent int count	Pt int count	Others	Provider Rate	CG Rate	Child Rate	C	Non-CQA	CQA	C-Rate	Non-CQA Rate	CQA Rate	% Remembered				t-test		<0.25 int/5 min	>0.25 int/5min		t-test
1.10548	36.1833	8	1.02608	38.9833	156	5		5	0	0	0	0	0	0	0	0	0	0	0	0	0	0	0	0	0	0	0	0	0		0.0741861	C - 0, 1+	0.0615	C >0.25	0.0447	0.6203	0.7935	0 vs >1	0.2271
1.78571	25.2	9	1.70886	26.3333	18	5	0	5	0	0	0	0	0	0	0	0	0	0	0	0	0	0	0	0	0	0	0	0			0.0560225	non-CQA 0, 1+	0.0608	non-CQA <0.25	0.0424	0.5755	0.7786	0 vs >1	0.1351
1.56951	22.3	7	1.45228	24.1	35	4.33333		4	0	0	0	0	0	0	0	0	0	0	0	0	0	0	0	0	0	0	0	0	0.75		0.142669	Cqa 0,1+	0.0615	cqa < 0.25	0.0447	0.6203	0.7935	0 vs >1
0.684541	29.2167	5	0.734214	34.05	246	5		5	0	0	0	0	0	0	0	0	0	0	0	0	0	0	0	0	0	0	0	0	0.5
10.8696	13.8	31	10.1862	15.2167	70	4.66667	0.5	4	0	0	0	0	0	0	0	0	0	0	0	0	0	0	0	0	0	0	0	0	0.6667		0.351987	0.69942
3.1225	20.8167	15	3.2097	23.3667	12	5	0.6667	4.42857	0	0	0	0	0	0	0	0	0	0	0	0	0	0	0	0	0	0	0	0				0.786571
0.384615	13	1	0.3517	14.2167	130	5	1	5	0	1	0	1	0	0.384615	0	0	0	0	1	0	0	0	0	1	0	0	0.3517	0	0.5
1.34409	18.6	7	1.40281	24.95	64	5	0.6667	5	0	0	2	2	0	0	0.537634	1	0	0	1	0.200401	0	0	0	2	0	0	0.400802	0
7.01299	12.8333	20	21.978	4.55	454	5	0.5	5	0	0	3	3	0	0	1.16883	2	0	0	1	2.1978	0	0	0	3	0	0	3.2967	0	1
1.97628	12.65	5	1.84957	13.5167	0	5	1	5	0	0	2	2	0	0	0.790514	2	0	0	0	0.739827	0	0	0	2	0	0	0.739827	0	1
0.753769	33.1667	5	0.686499	36.4167	86	5		5	0	4	0	4	0	0.603015	0	0	0	4	0	0	0	0.549199	0	4	0	0	0.549199	0
1.08225	46.2	11	1.069	51.45	62	5	0.6667	5	0	8	2	10	0	0.865801	0.21645	1	0	8	1	0.0971817	0	0.777454	0	10	0	0	0.971817	0	0.6
0.521286	19.1833	2	0.461538	21.6667	0	5	1	5	0	10	4	14	0	2.60643	1.04257	4	0	10	-1	0.923077	0	2.30769	0	14	0	0	3.23077	0
1.27298	11.7833	3	1.16883	12.8333	30	5	1	5	0	13	1	14	0	5.51627	0.424328	1	0	8	3	0.38961	0	3.11688	0	14	0	0	5.45455	0	1
0.389105	25.7	2	0.362538	27.5833	353	5	0.3333	4.28571	0	0	2	2	0	0	0.389105	0	2	0	0	0	0.362538	0	0	2	0	0	0.362538	0
2.35988	33.9	17	2.38541	35.6333	9	3	0	3	0	11	2	13	0	1.62242	0.294985	0	1	3	8	0	0.140318	0.420954	0	13	0	0	1.82413	0	0
0	15.7	0	0	16.9167	115	4	0.6	4	0	6	3	9	0	1.91083	0.955414	1	2	6	0	0.295567	0.591133	1.7734	0	9	0	0	2.6601	0	0.3333
4.96747	28.1833	28	4.55285	30.75	197	3	0.6667	3	0	0	3	3	0	0	0.532229	0	3	0	0	0	0.487805	0	0	3	0	0	0.487805	0	0
1.59011	9.43333	3	1.32743	11.3	640	5	0.8333	5	0	0	7	7	0	0	3.71025	0	6	0	1	0	2.65487	0	0	7	0	0	3.09735	0
0.731707	6.83333	1	0.634249	7.88333	63	5		5	0	3	5	8	0	2.19512	3.65854	1	3	3	1	0.634249	1.90275	1.90275	0	8	0	0	5.074	0
0	21.0333	0	0	22.1833	0	5		5	1	10	3	14	0.237718	2.37718	0.713154	3	0	4	7	0.676183	0	0.901578	1	13	1	0.225394	2.93013	0.225394	0.75
1.33259	30.0167	8	1.32817	30.1167	25	5	0	5	4	4	3	11	0.666297	0.666297	0.499722	1	6	4	-2	0.166021	0.996126	0.664084	1	7	4	0.166021	1.16215	0.664084	1
3.42972	24.7833	18	3.57616	25.1667	58		0.8		1	21	0	22	0.201748	4.23672	0	1	0	21	0	0.198675	0	4.17219	1	21	1	0.198675	4.17219	0.198675	0.75
0.787919	25.3833	4	0.735745	27.1833	487	5	0.5	5	1	2	1	4	0.19698	0.393959	0.19698	1	0	0	3	0.183936	0	0	1	3	1	0.183936	0.551809	0.183936
0.214286	23.3333	1	0.20284	24.65	116	5		5	1	1	3	5	0.214286	0.214286	0.642857	1	2	0	2	0.20284	0.40568	0	1	4	1	0.20284	0.811359	0.20284	0.6667
2.998	25.0167	16	2.79883	28.5833	224	4.16667	0.75	4.14286	1	31	1	33	0.199867	6.19587	0.199867	3	0	30	0	0.524781	0	5.24781	1	32	1	0.174927	5.59767	0.174927	1
1.05079	28.55	6	0.956938	31.35	53	5	0	5	1	0	0	1	0.175131	0	0	1	0	0	0	0.15949	0	0	1	0	1	0.15949	0	0.15949	0.5
0.820232	24.3833	5	0.969619	25.7833	439	5		5	1	0	1	2	0.205058	0	0.205058	0	1	1	0	0	0.193924	0.193924	1	1	1	0.193924	0.193924	0.193924	1
0.645856	15.4833	2	0.606061	16.5	30	4.83333		4.14286	1	0	1	2	0.322928	0	0.322928	1	1	0	0	0.30303	0.30303	0	1	1	1	0.30303	0.30303	0.30303	0
2.16049	16.2	8	2.35756	16.9667	50	5	0.75	5	1	0	3	4	0.308642	0	0.925926	0	2	2	0	0	0.589391	0.589391	1	3	1	0.294695	0.884086	0.294695	0.8571
0.514359	38.8833	4	0.487409	41.0333	105	5	0.6	5	1	0	0	1	0.12859	0	0	0	1	0	0	0	0.121852	0	1	0	1	0.121852	0	0.121852
1.74014	14.3667	6	1.76125	17.0333	85	5	1	5	1	1	2	4	0.348028	0.348028	0.696056	1	0	1	3	0.293542	0	0.293542	1	4	1	0.293542	1.17417	0.293542	1
0.599101	33.3833	4	0.486815	41.0833	37	5	1	5	1	0	0	1	0.149775	0	0	0	1	0	0	0	0.121704	0	1	0	1	0.121704	0	0.121704	0.8
0.512821	29.25	3	0.474183	31.6333	102	5	1	5	1	0	1	2	0.17094	0	0.17094	1	1	0	0	0.158061	0.158061	0	1	1	1	0.158061	0.158061	0.158061	0.5
0	6.28333	0	0	7.96667	1223	4		4	1	3	2	6	0.795756	2.38727	1.59151	0	0	3	0	0	0	1.88285	1	5	1	0.627615	3.13808	0.627615	1
0.521437	28.7667	3	0.462725	32.4167	0	5	0.4286	5	2	0	1	3	0.347625	0	0.173812	2	1	0	0	0.308483	0.154242	0	2	1	2	0.308483	0.154242	0.308483	0.3333
3.05499	8.18333	5	2.49169	10.0333	0	4	0.6667	4	1	25	0	26	0.610998	15.2749	0	0	1	25	-2	0	0.498339	12.4585	1	25	1	0.498339	12.4585	0.498339
3.64827	17.8167	14	3.00429	23.3	65	5	1	5	1	0	2	3	0.280636	0	0.561272	2	0	0	1	0.429185	0	0	1	2	1	0.214592	0.429185	0.214592	1
0.373832	26.75	2	0.361882	27.6333	155	5	1	5	1	0	1	2	0.186916	0	0.186916	1	0	0	1	0.180941	0	0	1	1	1	0.180941	0.180941	0.180941	1
0.197759	25.2833	1	0.189155	26.4333	146	5	1	5	3	11	0	14	0.593276	2.17535	0	0	3	11	0	0	0.567465	2.08071	3	11	3	0.567465	2.08071	0.567465	0
5.66038	27.3833	31	5.33869	29.0333	150	4.83333	1	5	2	2	2	6	0.365186	0.365186	0.365186	0	2	2	2	0	0.344432	0.344432	2	4	2	0.344432	0.688863	0.344432	0.6
1.51515	16.5	5	1.38632	18.0333	1054	5	0.3333	5	1	0	0	1	0.30303	0	0	1	0	0	0	0.277264	0	0	1	0	1	0.277264	0	0.277264
0.465477	21.4833	2	0.436364	22.9167	173	5	1	5	1	4	0	5	0.232739	0.930954	0	1	0	4	-1	0.218182	0	0.872727	1	4	1	0.218182	0.872727	0.218182	1
0.955414	5.23333	1	0.840336	5.95	18		1		2	0	1	3	1.91083	0	0.955414	1	1	1	0	0.840336	0.840336	0.840336	1	1	2	0.840336	0.840336	1.68067
2.28758	30.6	14	1.86667	37.5	386	4.66667	0.75	4.28571	3	2	0	5	0.490196	0.326797	0	3	0	1	1	0.4	0	0.133333	3	2	3	0.4	0.266667	0.4	1
0.867052	17.3	3	0.797166	18.8167	360	3.83333		3	2	0	1	3	0.578035	0	0.289017	3	0	0	0	0.797166	0	0	2	1	2	0.531444	0.265722	0.531444	1
4.83005	9.31667	9	4.20561	10.7	65	5		5	2	15	0	17	1.07335	8.05009	0	3	0	14	0	1.40187	0	6.54206	2	15	2	0.934579	7.00935	0.934579	0.6667
2.19512	34.1667	21	2.46286	42.6333	3	4	0.5	4	2	11	1	14	0.292683	1.60976	0.146341	3	0	11	-2	0.351837	0	1.29007	2	12	2	0.234558	1.40735	0.234558	0.75
3.47826	17.25	14	3.62694	19.3	20	5	1	5	2	0	0	2	0.57971	0	0	1	1	0	0	0.259067	0.259067	0	2	0	2	0.518135	0	0.518135	0.4
1.3463	44.5667	14	1.28519	54.4667	382	3.66667	0.75	4.42857	3	1	0	4	0.336574	0.112191	0	2	1	1	1	0.183599	0.0917993	0.0917993	3	2	3	0.275398	0.183599	0.275398	0.6667
2.62217	41.95	22	2.22147	49.5167	57	5	1	4.42857	1	2	0	3	0.11919	0.238379	0	1	0	2	-1	0.100976	0	0.201952	1	2	1	0.100976	0.201952	0.100976	0.8
2.57569	36.8833	20	2.25649	44.3167	151	5	0.8571	5	4	14	2	20	0.54225	1.89788	0.271125	1	2	17	-1	0.112824	0.225649	1.91801	4	16	4	0.451297	1.80519	0.451297	0.6667
1.89274	21.1333	8	1.81818	22	1	3	1	3	2	6	0	8	0.473186	1.41956	0	1	1	6	0	0.227273	0.227273	1.36364	2	6	2	0.454545	1.36364	0.454545	0.75
4.55076	14.2833	14	4.33437	16.15	111	4.66667	0.8	5	4	10	6	20	1.40023	3.50058	2.10035	7	0	9	5	2.16718	0	2.78638	4	17	4	1.23839	5.26316	1.23839	1
7.1494	18.1833	26	6.71835	19.35	389	3.83333		3.42857	4	0	0	4	1.09991	0	0	2	0	2	0	0.516796	0	0.516796	4	0	4	1.03359	0	1.03359	0.6667
2.26202	17.6833	8	2.04429	19.5667	549	5	1	5	2	2	0	4	0.565504	0.565504	0	0	3	1	0	0	0.76661	0.255537	2	2	2	0.511073	0.511073	0.511073	1
0.687679	29.0833	5	0.672948	37.15	250				1	4	0	5	0.17192	0.687679	0	1	1	3	-2	0.13459	0.13459	0.403769	1	4	1	0.13459	0.538358	0.13459
0.226415	44.1667	2	0.196915	50.7833	62				3	12	0	15	0.339623	1.35849	0	4	2	10	-1	0.39383	0.196915	0.984575	3	13	3	0.295372	1.27995	0.295372
0.409091	36.6667	4	0.462963	43.2	90	5	0.6667	5	4	1	0	5	0.545455	0.136364	0	2	1	2	0	0.231481	0.115741	0.231481	4	1	4	0.462963	0.115741	0.462963
0.727567	20.6167	3	0.606469	24.7333	241	5	0.6667	5	2	3	1	6	0.485044	0.727567	0.242522	1	2	3	-2	0.202156	0.404313	0.606469	2	4	2	0.404313	0.808625	0.404313	1
0.312826	15.9833	1	0.288462	17.3333	15	5	0.6667	4.85714	3	2	2	7	0.938478	0.625652	0.625652	3	2	2	1	0.865385	0.576923	0.576923	2	5	3	0.576923	1.44231	0.865385	1
0	12.65	0	0	15.75	412	5	1	5	3	12	3	18	1.18577	4.74308	1.18577	2	4	12	-6	0.634921	1.26984	3.80952	3	15	3	0.952381	4.7619	0.952381	0.6667
0	16.2	0	0	19.25	69	5	0	5	3	3	1	7	0.925926	0.925926	0.308642	3	1	1	1	0.779221	0.25974	0.25974	3	4	3	0.779221	1.03896	0.779221	1
0.515021	19.4167	2	0.483092	20.7	90	4.83333		4.83333	1	0	0	1	0.257511	0	0	0	1	0	0	0	0.241546	0	1	0	1	0.241546	0	0.241546
4.95868	32.2667	33	4.89372	33.7167	157		1		7	3	4	14	1.08471	0.464876	0.619835	4	3	0	4	0.593178	0.444884	0	5	7	7	0.741473	1.03806	1.03806	1
2.8699	26.1333	15	2.72727	27.5	99	4		4	3	0	5	8	0.57398	0	0.956633	0	3	5	0	0	0.545455	0.909091	3	5	3	0.545455	0.909091	0.545455
3.09278	12.9333	8	2.38332	16.7833	177	5	0.75	4.14286	5	1	2	8	1.93299	0.386598	0.773196	2	5	0	-1	0.595829	1.48957	0	5	3	5	1.48957	0.893744	1.48957	0.6667
2.81313	24.8833	14	2.70096	25.9167	160	5	1	5	1	0	0	1	0.200938	0	0	0	1	0	0	0	0.192926	0	1	0	1	0.192926	0	0.192926	1
3.6533	23.2667	17	3.49554	24.3167	124		0.4		7	0	1	8	1.5043	0	0.2149	4	4	0	0	0.822481	0.822481	0	7	1	7	1.43934	0.20562	1.43934	1
0.309119	32.35	3	0.373909	40.1167	382	4.5	0	4.71429	5	9	1	15	0.772798	1.39104	0.15456	4	3	8	-1	0.498546	0.373909	0.997092	5	10	5	0.623182	1.24636	0.623182	0.4286
1.61725	18.55	6	1.4913	20.1167	1204	4	1	3.85714	5	4	0	9	1.34771	1.07817	0	2	3	3	0	0.4971	0.74565	0.74565	5	4	5	1.24275	0.9942	1.24275
1.04987	19.05	4	0.980392	20.4	231		1		9	11	0	20	2.3622	2.88714	0	1	0	12	5	0.245098	0	2.94118	1	11	9	0.245098	2.69608	2.20588	1
2.12097	21.2167	9	1.99557	22.55	5	5		5	4	10	0	14	0.942655	2.35664	0	3	1	10	-2	0.665188	0.221729	2.21729	4	10	4	0.886918	2.21729	0.886918
2.38938	18.8333	10	2.28659	21.8667	57	5	0.75	5	6	0	1	7	1.59292	0	0.265487	2	4	1	0	0.457317	0.914634	0.228659	6	1	6	1.37195	0.228659	1.37195	0.6667
2.92793	22.2	13	2.58107	25.1833	61	5		4.71429	11	4	1	16	2.47748	0.900901	0.225225	5	9	2	0	0.99272	1.7869	0.397088	9	6	11	1.7869	1.19126	2.18398	1
0.202566	24.6833	2	0.359281	27.8333	187	5		5	5	0	0	5	1.01283	0	0	5	0	0	0	0.898204	0	0	5	0	5	0.898204	0	0.898204	0
1.56833	44.6333	14	1.45682	48.05	112	5	1	5	3	5	1	9	0.336072	0.560119	0.112024	3	0	5	1	0.312175	0	0.520291	3	6	3	0.312175	0.62435	0.312175	0.8333
0	11.4667	0	0	14.0167	324	4.5	1	4.28571	7	3	5	15	3.05233	1.30814	2.18023	9	3	2	1	3.21046	1.07015	0.713436	7	8	7	2.49703	2.85375	2.49703
0.951087	36.8	7	0.884956	39.55	0	5	0.6667	5	9	21	1	31	1.22283	2.85326	0.13587	4	6	21	-5	0.505689	0.758534	2.65487	9	22	9	1.1378	2.78129	1.1378	1
0.157563	31.7333	1	0.149775	33.3833	123	5		5	9	21	1	31	1.41807	3.30882	0.157563	6	4	19	0	0.898652	0.599101	2.84573	6	22	9	0.898652	3.29506	1.34798	0.75
0.56926	35.1333	5	0.65331	38.2667	950	5		4.71429	13	10	5	28	1.85009	1.42315	0.711575	8	12	8	-3	1.0453	1.56794	1.0453	13	15	13	1.69861	1.95993	1.69861
1.8137	23.4897	680		2117.48	192.481	4.73423	0.7201	4.65798					Overall	Caregiver						Provider	Caregiver	Patient
	9.63715			#VALUE!		0.511078	0.312892	0.559035					0.0448315			138			t-test (instruction)	0.968331	0.860016	0.723633							0.233147
							correl		Inst	Sat	KEECC	First Int
								overall	0.0131174	-0.209124	-0.275926	-0.0728532
								visit	0.154296	0.00735157	-0.0514719	0.171563
								pt	0.0735496	-0.153088	-0.0720368	-0.0777335
								uncontroll	0.130504	0.0266193	0.058286	0.168047
								Sat				-0.133659
							RSQ
								overall
								visit
								pt
								uncontroll
